# Supplementary material for: Deciphering thyroid function and CIMT: a Mendelian randomization study of the U-shaped influence mediated by apolipoproteins
Source: Front Endocrinol (Lausanne). 2024 Mar 22;15:1345267. doi: 10.3389/fendo.2024.1345267 (PMC10995244; doi:10.3389/fendo.2024.1345267)
Supplement: Supplementary file 1 [file Table_1.xlsx]

## Sheet: ST1
Supplementary Table 1. Study population characteristics
Teumer, A., Chaker, L., Groeneweg, S. et al. Genome-wide analyses identify a role for SLC17A4 and AADAT in thyroid hormone regulation. Nat Commun 9, 4455 (2018). https://doi.org/10.1038/s41467-018-06356-1
	Study	ARIC	Asklepios	BBJ*	BHS	CARLA study	CHRIS	CHS	FHS	GARP	GCKD	GOYA Case (Male Obese)	GOYA Cohort (Male Non-Obese)	HBCS	Health2006	InCHIANTI	Inter99	KORA	LBC1921	LBC1936	Leiden Longevity Study	LifeLines	MICROS	Nijmegen Biomedical Study (NBS)	PROSPER	Rotterdam Study I	Rotterdam Study II	Rotterdam Study III	SardiNIA	SHIP	SHIP-Trend	Siblos	TwinsUK	Val Borbera
	Ethnicity	Caucasian	European	Japanese	European	European	European	European Descent	European	European	European	European	European	European	European	European	European	European	European	European	Eropean	European	European	European	European	European	European	European	European	European	European	European	European	European
	Country	USA	Belgium	Japan	Australia	Germany	Italy	USA	USA	Netherlands	Germany	Denmark	Denmark	Finland	Danish	Italy	Danish	Germany	Scotland	Scotland	Netherlands	The Netherlands	Italy	The Netherlands	UK, Ireland and Netherlands	Netherlands	Netherlands	Netherlands	Italy	Germany	Germany	Belgium	United Kingdom	Italy
TSH MEASUREMENTS	Sample type	serum	fresh serum	NA	Serum	Serum	Fresh Serum	fasting serum	Frozen Plasma	serum	EDTA Plasma	Fresh Serum	Fresh Serum	Serum	Serum	frozen plasma	Serum	Serum	Fresh Serum	Fresh Serum	Serum	Fresh serum, fasting	Fresh Serum	Serum, non-fasting, taken during the day	serum	Frozen Serum	Frozen Serum	Frozen Serum	Fresh Serum	Nonfasting blood samples taken between 07:00 AM and 04:00 PM, and serum aliquots were prepared for immediate analysis and for storage at -80 °C in the Integrated Research Biobank (Liconic, Liechtenstein)	Nonfasting blood samples taken between 07:00 AM and 04:00 PM, and serum aliquots were prepared for immediate analysis and for storage at -80 °C in the Integrated Research Biobank (Liconic, Liechtenstein)	fresh serum	Serum	Fresh Serum
	Original units	mIU/L	mIU/l	NA	mIU/L	mIU/L	mIU/L	mIU/L	MCIU/ML	mU/L	mU/L	mIU/L	mIU/L	mIU/L	mU/l	mIU/L	mU/l	mU/l	mU/L	mU/L	mIU/L	mU/L	mIU/L	mIU/L	mIU/L	mIU/L	mIU/L	mIU/L	mIU/L	mIU/L	mIU/L	mIU/L	mIU/L	uUI/mL
	Assay	Roche Elecsys 2010, sandwich immunoassay	Roche, Modular E	NA	Siemens, Immulite2000	Flex reagent cartridge	Roche Diagnostics Cobas; Abbott Architect	chemiluminescent immunoassays on the Elecsys 2010 analyzer (Roche Diagnostics, Indianapolis, IN)	chemiluminescence assay,London Diagnostics, Eden Prairie, MN	Modular E170 from Roche	chemiluminesence, Siemens Dimension Vista			AxSYM Ultrasensitive hTSH II (Abbott)	Siemens, Dimension Vista®, chemiluminescence immunoassay	Chemilum Vitros	Siemens, Dimension Vista®, chemiluminescence immunoassay	Immunochemiluminescent procedures (Dimension Vista System, Siemens)	ARCHITECT TSH, Abbott Architect Analyser	ARCHITECT TSH, Abbott Architect Analyser	Modular E170 from Roche	Roche E170 Modular System	Abbott AxSym, microparticle enzyme immunoassay (MEIA)	Immunoluminometric assay on a random-access analyzer (Architect; Abbott Diagnostics Division)	electrochemiluminescence immunodetection method	ECLIA, Roche	ECLIA, Roche	ECLIA, Roche	Siemens, Immulite2000	immunochemiluminescent procedures (Byk Sangtec Diagnostica GmbH, Frankfurt, Germany)	Dimension Vista System, Siemens	Roche, Modular E	Architect, Abbott Diagnostics Division, Modular Analytics E170 Roche Diagnostics	Access Hypersensitive hTSH (Beckman Coulter) AND Siemens Immunolite2000
	TSH reference range	0.61-5.4 mIU/L	0.27-4.2 mIU/L	NA	0.4-4 mIU/L	0.25–2.12	0.4 - 4.0 mIU/L	0.27-4.2 mU/L	0.51–5.0 mU/liter	0.4 - 4.0 mIU/L	0.36-3.74 mIU/L	0.23-6.60	0.005-7.8	NA	0.4-4 mIU/L	0.46-4.68 mIU/L	0.4-4 mIU/L	0.52-3.60 mIU/l	0.5-4.7 mU/L	0.5-4.7 mU/L	0.4 - 4.0 mIU/L	0.4-4.0	0.47 - 4.64 mIU/L	0.34-4.66 mU/L	0.45-4.50 mU/l	0.27-4.20 mIU/L:	0.27-4.20 mIU/L:	0.27-4.20 mIU/L:	0.4-4 mIU/L	0.25 - 2.12 mIU/L	0.49 - 3.29 mIU/L	0.27-4.2 mIU/L	0.4-4 mIU/L (Architect), 0.5-5 mIU/L (E170)	Access Hypersensitive hTSH (Beckman Coulter): 0.34-5.6 uUI/mL; Siemens Immunolite2000: 0.4-4 uUI/mL
	Reference (PMID)	27540046	NA	NA	20097710	15785248	NA	16507804	18073305	23408906	NA			NA	NA	27000328	NA	NA	NA	NA	20018826	23530992	NA	16254196	23554996	NA	NA	NA	18514160	15785248	25452467	NA	17970774/18681828	NA
FT4 MEASUREMENTS	Sample type	serum	fresh serum	NA	Serum	Serum	Fresh Serum	fasting serum	NA	serum	EDTA Plasma	NA	NA	Serum	Serum	Frozen plasma	Serum	Serum	Fresh Serum	Fresh Serum	Serum	Serum, fasting	Fresh Serum	Serum, non-fasting, taken during the day		Frozen Serum	Frozen Serum	Frozen Serum	Fresh Serum	Fresh Serum	Fresh Serum	fresh serum	Serum	NA
	Original units	ng/dL	ng/dl	NA	ng/dl	pmol/L	ng/dl	ng/dL	NA	pmol/L	pmol/L	NA	NA	ng/dl	pmol/l	ng/dL	pmol/l	ng/dl	pmol/L	pmol/L	pmol/L	pmol/L	ng/dl	ng/dl	pmol/l	pmol/L	pmol/L	pmol/L	ng/dl	ng/dl	ng/dl	ng/dl	pmol/L	NA
	Assay	Roche Elecsys 2010, competition immunoassay	Roche, Modular E	NA	Siemens, Immulite2000	Flex reagent cartridge	Roche Diagnostics Cobas; Abbott Architect	chemiluminescent immunoassays on the Elecsys 2010 analyzer (Roche Diagnostics, Indianapolis, IN)	NA	Modular E170 from Roche	competition immunoassay, Siemens Dimension Vista	NA	NA	AxSYM Free T4 (Abbott)	Siemens, Dimension Vista®, chemiluminescence immunoassay	Chemilum Vitros	Siemens, Dimension Vista®, chemiluminescence immunoassay		ARCHITECT Free T4, (Abbott Architect Analyser	ARCHITECT Free T4, (Abbott Architect Analyser	Modular E170 from Roche	Roche E170 Modular System	Abbott AxSym, microparticle enzyme immunoassay (MEIA)	luminescence enzyme immunoassay on a random-access assay system (Vitros ECI; Ortho Clinical Diagnostics)	Central laboratory	ECLIA, Roche	ECLIA, Roche	ECLIA, Roche	Siemens, Immulite2000	immunochemiluminescent procedures (Byk Sangtec Diagnostica GmbH, Frankfurt, Germany)	Dimension Vista System, Siemens	Roche, Modular E	Architect, Abbott Diagnostics Division	NA
	Reference (PMID)	PMID: 27540046	NA	NA	20097710	NA	NA	16507804	NA	NA	NA	NA	NA	NA	NA	27000328	NA	NA	NA	NA	20018826	23530992	NA	16254196	23554996	NA	NA	NA	NA	15785248	25452467	NA	17970774	NA
PARTICIPANTS	Exclusions	exclude individuals under thyroid medication	exclude individuals with thyroid hormones or antithyroid drugs	NA	Exclude individuals under hormone replacement therapy, thyroid surgery	thyroid medication	excluded were individuals under hormone replacement therapy or who had had thyroid surgery	thyroid medication	NA	NA	exclude individuals under any thyroid medication, such as hormone replacement therapy and antithyroid agents	exclude individuals under hormone replacement therapy, thyroid surgery	exclude individuals under hormone replacement therapy, thyroid surgery	Excluding individuals who have had thyroxin treatment and who have had surgery. no exclusions were made regarding out-of-range TSH values	NA	exclude individuals under treatmnent with thyroid hormone, anti-thyroid drugs, amiodarone, lithyium, thyroid surgery	NA	exclude individuals under thyroid medication H03, thyroid surgery	thyroid medication, thyroid surgery	thyroid medication, thyroid surgery	exclude individuals under hormone replacement therapy, thyroid surgery	exclude individuals with thyroid hormones or antithyroid drugs	excluded were individuals under hormone replacement therapy or who had had thyroid surgery	exclude individuals with thyroid surgery	exclude individuals under hormone replacement therapy, thyroid surgery	exclude individuals under hormone replacement therapy, thyroid surgery	exclude individuals under hormone replacement therapy, thyroid surgery	exclude individuals under hormone replacement therapy, thyroid surgery	exclude individuals under hormone replacement therapy, thyroid surgery	exclude individuals under thyroid medication H03, thyroid surgery	exclude individuals under thyroid medication H03, thyroid surgery	exclude individuals with hyperthyroidism, use of thyroid hormones or anti-thyroid drugs, positive TPOAbs	Exclude individuals under hormone replacement therapy, thyroid surgery	exclude individuals under hormone replacement therapy, thyroid surgery
	Participants with TSH for analysis (N, mean, SD)	7358, 2.10, 1.01	2250, 1.50 (1.1-2.1)	NA	4114, 1.41, 0.72	1469, 0.89, 0.86	4116 , 2.02 , 1.32	2064, 3.04, 4.51	2444, 2.10, 2.88	289, 1.928, 0.811	3386, 1.42, 0.71	198, 1.29, 0.76	269, 1.27, 0.87	497, 2.03, 1.51	3363, 1.72, 1.76	1208, 1.86, 4.31	6214, 1.67, 3.53	2213	343, 1.75, 0.67	731, 1.80, 0.67	2187, 1.76, 0.88	4460, 2.57, 2.81	1221, 2.18, 1.60	1685, 1.52, 0.81	4215, 1.91, 0.89	2919, 1.85, 0.88	1731, 1.88, 0.86	2594, 2.03, 0.83	5552 , 1.70 , 0.81	3333, 0.76, 0.37	790, 1.33, 0.58	941, 1.60 (1.2-2.1)	3270, 1.78, 1.61	1541, 1.579, 0.873
	Participants with FT4 for analysis (N, mean, SD)	8107, 1.12, 0.18	2250, 1.30 (1.2-1.4)	NA	4367, 16.02, 2.51	1469, 13.46, 2.29	NA	2051, 1.20, 0.19		290, 15.409, 2.051	3383, 1.07, 0.17	NA	NA	497	3318, 12.38, 1.81	1208, 1.44, 0.35	6230, 15.22, 2.44	2206	343, 14.00, 2.09	731, 15.28, 2.05	2201, 15.25, 2.06	4460, 15.68, 2.26	1221, 0.98, 0.18	1685, 1.05, 0.16	4215, 15.5, 2.13	2919	1729	2593	5552 , 1.28 , 0.20	3328, 0.99, 0.26	NA	941, 1.4, 0.2	2252, 13.76, 2.10	NA
	Age ( Mean , SD )	57.1, 5.68	45 (40-45)	NA	50.46, 17.29	64.12, 10.15	44.95 , 16.17	75.7, 5.1	47.54, 9.93	60.320 - 7.468	59.62, 12.20	47.42, 5.22	49.71, 6.17	60.96, 2.84	49.36, 13.05	68.88, 15.52	46.18, 7.93	60.0	79.03, 0.57	67.61, 0.84	59.2, 6.9	51.5, 11.5	45.44, 16.36	60.93, 10.29	75.27 , 3.35	72.50, 7.20	64.76, 7.99	57.18, 6.82	43.18 , 17.85	48.47, 16.25	49.04, 13.56	34 (30-39)	49.31, 13.42	54.07, 18.03903
	Men, (N, %)	3639, 49.5	1144, 50.8	NA	1981, 45.0	835, 61.5	1937 , 47.1	834, 40.4	1173, 48.0	59, 20.3	2609, 77.0	198, 100	269, 100	249, 50.1	1553, 44.7	527, 43.6	3169, 48.6	1037, 46.9	195, 44.0	491, 53	1024, 46.5	1779, 39.9	555, 45.5	842, 49.97	2172, 51.5	1286 (44.1)	848, 49.0	1208, 46.6	2819 , 50.8	1741, 52.24	369, 46.71	1001, 100	252, 6.9	715, 46.4
Data Analysis	Adjustments	sex, age, age2, study centers, appropriate PCs	sex, age, age2	NA	sex, age, age2	sex, age, age2	according to replication plan	age, age2, sex, cohort, PCs	sex, age, age2, associated PC	sex, age, age2	sex, age, age2, appropriate PCs	sex, age, age2	sex, age, age2	sex, age, age² and 3 principal components for population stratification	sex, age, age2	age, age2, stie	sex, age, age2	sex, age, age2	sex, age, age2, 4MDS components	sex, age, age2, 4MDS components	sex, age, age2	sex, age, age2, PC1-10	sex, age, age2, study location (+ first 3 PCs for binary traits)	(sex), age, age2	sex, age, age2	sex, age, age2	sex, age, age2	sex, age, age2	sex, age, age2	(sex), age, age2	(sex), age, age2	sex, age, age2	sex, age, age2, assay	sex, age, age2, pca1, pca2, pca3
REFERENCES	Reference study description (PMID)	2646917	17446795	26029868; 28190657; 28189464	20097710	16283930	26541195; 28374192	1669507	14819398;474565	15458958	21862458; 25271006	21935397; 26558825	21935397; 26558825	16251536	23615486	11129752	22688545	16032514	14717632 ; 22253310	18053258; 22253310	19682117	18075776	17550581; 17934319	18794855; 16254196; 28082374	10569329; 21977987				16934002; 26366554	20167617	20167617		17254428	19847309
Sterenborg, R.B.T.M., Steinbrenner, I., Li, Y. et al. Multi-trait analysis characterizes the genetics of thyroid function and identifies causal associations with clinical implications. Nat Commun 15, 888 (2024). https://doi.org/10.1038/s41467-024-44701-9
	Study	Adigen	Amish	ARIC	BHS	BLSA	BLTS	CHS	CHRIS	CROATIA_Split 1	CROATIA_Split 2	CROATIA_Korcula	CROATIA_Vis	EPIC-Norfolk	Fenland	FHS	GARP	GCKD	GESUS	GODARTS	GODARTS-SHARE	HBCS	Health2006	Health2008	HUNT	InCHIANTI	Inter99	KORA	LBC1921	LBC1936	Leiden Longevity Study	LifeLines-1	LifeLines-2	Michigan Genomics Initiative	Nijmegen Biomedical Study	PROSPER	Regeneron/Geisinger DiscovEHR (MyCode)	Rotterdam Study I	Rotterdam Study II	Rotterdam Study III	SardiNIA	SHIP-START	SHIP-TREND	SIBLOS	TwinsUK	Val Borbera	WGHS
	Ethnicity	European	European	Caucasian	European	European	European	European Descent	European	European		European	European	European	European	European	European	European	European	European		European	European	European	European	European	European	European	European	European	European	European	European	European	European	European	European American	European	European	European	European	European	European	European	European	European	European
	Country	Denmark	United States	USA	Australia	USA	Australia	USA	Italy	Croatia		Croatia	Croatia	United Kingdom	United Kingdom	USA	Netherlands	Germany	Danish	Scotland (UK)		Finland	Denmark	Denmark	Norway	Italy	Denmark	Germany	Scotland	Scotland	Netherlands	Netherlands	Netherlands	United States	Netherlands	UK, Ireland and Netherlands	USA	Netherlands	Netherlands	Netherlands	Italy	Germany	Germany	Belgium	United Kingdom	Italy	USA
FT3 MEASUREMENTS	Sample type	Serum	NA	NA	Serum	Overnight fasted serum	Plasma collected in the morning, without fasting	NA	NA	Plasma		Plasma	Plasma	NA	fasted heparin-plasma, stored at -80°C in the MRC Epidemiology Biobank	NA	NA	EDTA Plasma	NA	Serum non fasting		serum	NA	NA	NA	Frozen plasma	NA	Serum	NA	NA	serum	Serum, fasting, measured on same day as blood draw	Serum, fasting, measured on same day as blood draw	Unknown, values were extracted from each patient's electronic medical record	Serum, non-fasting, taken during the day	NA	Serum, refrigerated or frozen, processed within 7 days (if refrigerated) or 1 month (if frozen).	NA	NA	NA	NA	Fresh Serum	Fresh Serum	Serum, fasting, taken between 08:00 and 10:00. Serum aliquots stored at -80°C until use in the Biobank of the Reseach unit of Department Endocrinology of University Hospital Ghent	Serum	NA	plasma
	Original units	pmol/L	NA	NA	pmol/L	pg/ml	pmol/L	NA	NA	pmol/L		pmol/L	pmol/L	NA	pmol/l	NA	NA	pmol/L	NA	pmol/l		pmol/l	NA	NA	NA	pg/mL	NA	pmol/L	NA	NA	pmol/L	pmol/l	pmol/l	pg/mL	ng/dl	NA	pg/mL (Reference range 2.5 - 4.3 pg/mL)	NA	NA	NA	NA	ng/dl	ng/dl	pg/mL	pmol/L	NA	reference range: 0.20‑0.44 pg/ml,
	Assay	Enzymatically (Serono Diagnostics (Switzerland))	NA	NA	Siemens, Immulite2000	Vista Chemiluminesence Immunoassay	Architect, Abbott Diagnostics Division	NA	NA	immunoassay method, (Liason assay, DiaSorin, Saluggia, Italy)		immunoassay method, (Liason assay, DiaSorin, Saluggia, Italy)	immunoassay method, (Liason assay, DiaSorin, Saluggia, Italy)	NA	Solid phase antigen linked technique (DiaSorin, Saluggia, Italy)	NA	NA	competition immunoassay, Siemens Dimension Vista	NA	Siemens Vista Dimension			NA	NA	NA	Chemilum Vitros	NA		NA	NA	Modular E170 from Roche	Roche E170 Modular System	Roche E170 Modular System	Chemiluminescent Immunoassay	chemiluminescent immunoassay (Vitros ECiQ; Ortho-Clinical Diagnostics)	NA	Electrochemiluminescence	NA	NA	NA	NA	immunochemiluminescent procedures (Byk Sangtec Diagnostica GmbH, Frankfurt, Germany)	Dimension Vista System, Siemens	Electrochemiluminescence immunoassay (Cobas e801 Roche)	Architect, Abbott Diagnostics Division	NA	The electrochemiluminescence immunoassay, Roche
TT3 MEASUREMENTS	Sample type	NA	NA	Serum	NA	NA	NA	fasting serum	NA	serum		NA	NA	NA	NA	NA	NA	NA	Fresh nonfasting lithium-heparin plasma	NA		NA	NA	NA	NA	NA	NA	NA	Fresh Serum	Fresh Serum	NA	NA	NA	Unknown, values were extracted from each patient's electronic medical record	NA	NA	NA	NA	NA	NA	NA	NA	NA	Serum, fasting, taken between 08:00 and 10:00. Serum aliquots stored at -80°C until use in the Biobank of the Reseach unit of Department Endocrinology of University Hospital Ghent	NA	NA	NA
	Original units	NA	NA	ng/dL	NA	NA	NA	nmol/l	NA	nmol/L		NA	NA	NA	NA	NA	NA	NA	ng/dl	NA		NA	NA	NA	NA	NA	NA	NA	nmol/L	nmol/L	NA	NA	NA	ng/dL	NA	NA	NA	NA	NA	NA	NA	NA	NA	ng/dL	NA	NA	NA
	Assay	NA	NA	Roche Elecsys 2010, competition immunoassay	NA	NA	NA	chemiluminescent immunoassays on the Elecsys 2010 analyzer (Roche Diagnostics, Indianapolis, IN)	NA	chemiluminescence immunoassay (Liason assay, DiaSorin, Saluggia, Italy)		NA	NA	NA	NA	NA	NA	NA	Electrochemiluminescence immunoassay (ECLIA) on Cobas 6000	NA		NA	NA	NA	NA	NA	NA	NA	ARCHITECT TT3, Abbott Architect Analyser	ARCHITECT TT3, Abbott Architect Analyser	NA	NA	NA	Chemiluminescent Immunoassay	NA	NA	NA	NA	NA	NA	NA	NA	NA	Electrochemiluminescence immunoassay (Cobas e801 Roche)	NA	NA	NA
PARTICIPANTS	Exclusions	NA	exclude individuals under thyroid medication H03, thyroid surgery	exclude individuals under thyroid medication	Exclude individuals under hormone replacement therapy, thyroid surgery	exclude individuals without thyroid function data	no exclusions	exclude individuals using thyroid medication	exclude individuals under thyroid medication H03, thyroid surgery	missing genotype and phenotype values; individuals under thyroid medication; thyroid surgery		missing genotype and phenotype values; individuals under thyroid medication; thyroid surgery	missing genotype and phenotype values; individuals under thyroid medication; thyroid surgery	self-reported intake of thyroid medication	self-reported intake of thyroid medication, missing values in any thyroid hormone measurement		NA	exclude individuals under any thyroid medication, such as hormone replacement therapy and antithyroid agents	excluded pregnant women and individuals treated with thyroid medication H03	exclude people with antithyroid medication, thyroid surgery, thyroid cancer or any treatment with radioiodine		Excluding individuals who have had thyroxin treatment and who have had surgery.	NA	NA	exclude individuals with thyroid disorders based on self-report, blood tests indicating clearly overt hypothyroidism (TSH ≥ 10 mU/L combined with free T4 < 9 pmol/L; undiagnosed overt autoimmune hypothyroidism was relatively common at the time of HUNT2) and cancer registry data.	exclude individuals under treatmnent with thyroid hormone, anti-thyroid drugs, amiodarone, lithyium, thyroid surgery	NA	exclude individuals under thyroid medication H03, thyroid surgery	thyroid medication, thyroid surgery	thyroid medication, thyroid surgery	exclude individuals with missing TSH values, thyroid medication H03, age <18 years	exclude individuals with thyroid hormones or antithyroid drugs	exclude individuals with thyroid hormones or antithyroid drugs	Individuals on thyroid medication or who had undergone thyroid surgery	exclude individuals with thyroid surgery	exclude individuals under hormone replacement therapy, thyroid surgery	thyroid surgery or disease treatment, TSH outside the reference	exclude individuals under hormone replacement therapy, thyroid surgery	exclude individuals under hormone replacement therapy, thyroid surgery	exclude individuals under hormone replacement therapy, thyroid surgery	exclude individuals under hormone replacement therapy, thyroid surgery	exclude individuals under thyroid medication H03, thyroid surgery	exclude individuals under thyroid medication H03, thyroid surgery	missing trait values	Exclude individuals under hormone replacement therapy, thyroid surgery	NA	information on surgery and medication, not available
	Number of participants in FT3 GWAS (N, mean, SD)	456, 5.07,0.68	NA	NA	4034, 5.72, 1.36	499, 2.94, 0.6	1954, 4.13, 0.43	NA	NA	784, 4.62, 1.63		738, 4.52, 0.65	750, 4.69, 1.53	NA	10920, 4.04, 0.57	NA	NA	3388, 0.28, 0.04	NA	NA		454, 0.29, 0.04	NA	NA	NA	1102, 4.3, 0.6	NA	2206	NA	NA	1702, 0.27, 0.04	4163, 5.23, 0.69	7977, 5.28, 0.71	1279, 0.308, 0.098 (ng/dL)	NA	NA	6215, 2.97, 0,48	NA	NA	NA	NA	3329, 0.34, 0.05	3170, 0.31, 0.04	961, 3.83 (pg/mL), 0.39	1759, 3.93, 0.57	NA	2487, 0.30 ng/dl, 0.04
	Number of participants in TT3 GWAS (N, mean, SD)	NA	NA	7357, 128.7, 22.46	NA	NA	NA	3017, 1.79, 0.32	NA	786, 1.74, 0.32		NA	NA	NA	NA	NA	NA	NA	2298, 111.04, 19.01	NA		NA	NA	NA	NA	NA	NA	NA	266, 1.45, 0.24	648, 2.14, 0.36	NA	NA	NA	884, 114.14, 41.51 (ng/dL)	1507, 1.63, 0.26	NA	NA	NA	NA	NA	NA	NA	NA	961, 2.00 (ng/dL), 0.31	NA	NA	NA
	Number of participants in FT3/FT4 ratio GWAS (N, mean, SD)	NA	NA	NA	4033, 0.36, 0.12	499, 5.54, 0.28	1941	NA	NA	784, 0.37, 0.15		738, 0.35, 0.06	746, 0.34, 0.09	NA	10920, -1.14, 0.16	NA	NA	3385, 0.27, 0.19	NA	NA		454, 0.27, 0.04	NA	NA	NA	1102, 3.4, 0.22	NA	2200	NA	NA	1702, 0.23, 0.04	4163, 0.336, 0.051	7977, 0.338, 0.053	NA	NA	NA	NA	NA	NA	NA	NA	3326, 0.36, 0.09	3164, 0.3, 0.05	960, 0.27, 0.04	1758, 0.29, 0.05	NA	2484, 0.27, 0.07
	Number of participants in TT3/FT4 ratio GWAS (N, mean, SD)	NA	NA	7356, 115.38, 24.88	NA	NA	NA	2784, 1.49, 0.32	NA	782, 0.14, 0.03		NA	NA	NA	NA	NA	NA	NA	2298, 4.52, 0.2	NA		NA	NA	NA	NA	NA	NA	NA	266, -2.26, 0.24	648, -1.97, 0.19	NA	NA	NA	705, 103.62, 37.13	1494, 0.12 0.03	NA	NA	NA	NA	NA	NA	NA	NA	960, 1.43, 0.28	NA	NA	NA
	Age (Mean , SD)	48.75, 5.93	51.70, 17.67	57.1, 5.68	50.46, 17.29	60.7, 14.1	46.48, 5.13	75.7, 5.1	44.71, 16.05	50.34, 14.40		56.26, 13.95	56.16, 15.56	58.7 (9.4)	48.5 (7.5)	47.54, 9.93	60.320 - 7.468	59.49, 12.27	56.12, 13.48	55.7,13.35		60.90, 2.83	49.74, 12.94	46.80, 8.13	51.58, 15.19	68.32, 15.48	46.26, 7.93	54.55, 13.26	79.03, 0.57	69.55, 0.84	59.05, 6.78	51.4, 11.5	42.3, 13.0	49.17, 17.62	60.93, 10.29	75.264, 3.352	NA	72.50, 7.20	64.76, 7.99	57.18, 6.82	43.18 , 17.85	48.49, 16.25	51.14, 15.44	34.45, 5.54	49.31, 13.42	54.07, 18.03903	3335, 57.3, 8.1
	Men, (N, %)	457, 100.00	846, 50.93	3639, 49.5	1981, 45.0	260, 52.1	753, 38.54	834, 40.4	4348, 47.57	374, 41.28		325, 36.23	402, 41.87	5028, 47.6%	5478, 48.0%	1173, 48.0	59 - 20.345	2246, 66.25	1350, 44.94	7097,59.4		233, 51.32	1256, 45.08	279, 42.72	24416, 46%	481, 43.6%	2648, 48.90	1037, 46.9	195, 44.0	491, 53.0	809, 47.53	1721, 41.3	3349, 42	8477, 45% (for TSH)	842, 49.97	2154, 51.7	NA	1286 (44.1)	848, 49.0	1208, 46.6	2819 , 50.8	1743, 52.26	1899, 52.04	999, 100%	252, 6.9	715, 46.4	0, 0%
Data Analysis	Adjustments	sex, age, age2, PC 1-4	sex, age, age2, kinship	sex, age, age2, study centers, appropriate PCs	sex, age, age2	sex, age, age2, PC1-2	sex, age, age2, reagent lot, PC 1-5	sex, age, age2, cohort, PCs	sex, age, relatedness	sex, age, age2		sex, age, age2	sex, age, age2	sex, age, age2, PC 1-10	sex, age, age2, PC 1-10	sex, age, age2, associated PC	sex, age, age2	sex, age, age2, appropriate PCs	sex, age, age2, PC1-10	sex, age, age2, PC 1-5		sex, age, age² and 3 principal components for population stratification	sex, age, age2, PC 1-4	sex, age, age2, PC 1-4	sex, age, age2, PC 1-15,genotyping batch, HUNT batch	sex, age, age2, PC 1-10	sex, age, age2, PC 1-4	(sex, age2) for invnormFT3 and lnFT3_FT4, (sex, age, age2) for others	sex, age, age2 PC1-4	sex, age, age2 PC1-4	age, age2, sex, familial relatedness	sex, age, age2, PC1-10	sex, age, age2	Sex, age, age^2, PC1-4, array version	exclusion population outliers, PC, relatedness check, sex	sex, age, age2	sex, age, age2, PC 1-10	sex, age, age2	sex, age, age2	sex, age, age2	sex, age, age2	sex, age, age2, PC 1-10	sex, age, age2, PC 1-10	exclude population outliers	sex, age, age2, assay	sex, age, age2, pca1, pca2, pca3	age, age2, PC1-10 (all female)
REFERENCES	Reference study description (PMID)	19828683	14969401, 15621217, 18440328, 26374108	2646917	20097710	19126858	22563384	1669507	26541195					10466767	1818302	14819398;474565	15458958	21862458; 25271006	24001461	29025058, ﻿28148535		16251536	PMID: 23615486	PMID: 22587629	22879362	11129752	PMID: 14663300	16032514	29546429	29546429	19682117	18075776	18075776		28082374	10569329; 21977987	26866580	21877163; 29064009	21877163; 29064009	21877163; 29064009	16934002; 26366554	20167617	20167617	24086088	17254428	19847309	18070814
Medici M, Porcu E, Pistis G, Teumer A, Brown SJ, Jensen RA, et al. Identification of Novel Genetic Loci Associated with Thyroid Peroxidase Antibodies and Clinical Thyroid Disease. PLoS Genet (2014) 10(2):e1004123. doi: 10.1371/journal.pgen.1004123.
Age and sex characteristics are presented in table 1 of the original literature.
Sakaue S, Kanai M, Tanigawa Y, Karjalainen J, Kurki M, Koshiba S, et al. A Cross-Population Atlas of Genetic Associations for 220 Human Phenotypes. Nat Genet (2021) 53(10):1415-24. doi: 10.1038/s41588-021-00931-x.
Regarding the participants with hyperthyroidism and hypothyroidism, the mean age at recruitment was 56.8 years, with females constituting 53.8% of the cohort.
Yeung MW, Wang S, van de Vegte YJ, Borisov O, van Setten J, Snieder H, et al. Twenty-Five Novel Loci for Carotid Intima-Media Thickness: A Genome-Wide Association Study in >45 000 Individuals and Meta-Analysis of >100 000 Individuals. Arterioscler Thromb Vasc Biol (2022) 42(4):484-501. doi: 10.1161/atvbaha.121.317007.
For the CIMT participants, the mean age was 64.68 years (SD 7.72), with males representing 48.3% of the cohort.
Richardson TG, Sanderson E, Palmer TM, Ala-Korpela M, Ference BA, Davey Smith G, et al. Evaluating the Relationship between Circulating Lipoprotein Lipids and Apolipoproteins with Risk of Coronary Heart Disease: A Multivariable Mendelian Randomisation Analysis. PLoS Med (2020) 17(3):e1003062. doi: 10.1371/journal.pmed.1003062.
For the GWAS of lipids and apolipoproteins in the UK Biobank (UKBB), the study included between 393,193 and 441,016 individuals. The mean age was 56.9 years (range 39–73 years), with 54.2% being female. The mean lipid concentrations were LDL cholesterol 3.57 mmol/L (SD 0.87) and HDL cholesterol 1.45 mmol/L (SD 0.38), with median triglycerides at 1.50 mmol/L (IQR = 1.11). The mean values for apoli…

## Sheet: ST2
Supplementary Table 2	Genetic Instruments
exposure	SNP	effect_allele.exposure	other_allele.exposure	samplesize.exposure	beta.exposure	se.exposure	pval.exposure	eaf.exposure	F	trait
FT4	rs10119187	T	C	49269	0.0497	0.0085	4.11e-09	0.1882	34.1881
FT4	rs10739496	T	C	49269	0.0777	0.0068	4.2e-30	0.2157	130.564
FT4	rs10818937	C	T	49269	0.0475	0.007	1.31e-11	0.7921	46.0459
FT4	rs10946313	T	C	49269	0.0455	0.0068	2.28e-11	0.44	44.7718	Trunk fat-free mass
FT4	rs11039355	C	T	49269	0.0385	0.007	3.51e-08	0.717	30.25	Body mass index
FT4	rs113107469	T	C	49269	0.1996	0.022	1e-19	0.98535	82.3144
FT4	rs17185536	T	C	49269	0.0726	0.0081	1.93e-19	0.8301	80.3347	Whole body fat mass
FT4	rs2235544	A	C	49269	0.1387	0.0065	4.2e-101	0.5568	455.33
FT4	rs225014	T	C	49269	0.0535	0.0067	1.83e-15	0.4212	63.7614
FT4	rs4149056	C	T	49269	0.0506	0.0089	1.34e-08	0.1227	32.3237
FT4	rs4842131	C	T	49269	0.1037	0.0075	7.68e-44	0.4977	191.177
FT4	rs4954192	C	T	49269	0.0409	0.0071	8.38e-09	0.3407	33.1841	Body fat percentage
FT4	rs56069042	A	G	49269	0.1061	0.0186	1.16e-08	0.01969	32.5391
FT4	rs6785807	G	A	49269	0.059	0.0093	2.47e-10	0.8823	40.2474
FT4	rs9356988	G	A	49269	0.051	0.0073	3.56e-12	0.6099	48.8084	Whole body fat mass, Body mass index
TSH	rs1042673	G	A	54288	0.0546	0.0061	3.57e-19	0.5902	80.1172
TSH	rs1045476	A	G	54288	0.049	0.0082	2.36e-09	0.6314	35.7079	Whole body fat mass, Weight, Body mass index
TSH	rs1079418	A	G	54288	0.1009	0.0066	8.23e-53	0.2821	233.719
TSH	rs10814915	T	C	54288	0.0421	0.0061	5.06e-12	0.4583	47.6326
TSH	rs10917469	A	G	54288	0.1112	0.0085	3.95e-39	0.1731	171.148
TSH	rs10957494	G	A	54288	0.0402	0.0066	1.1e-09	0.4089	37.0992
TSH	rs11159482	T	C	54288	0.0846	0.0129	6.3e-11	0.9185	43.0092
TSH	rs11255790	C	T	54288	0.041	0.0066	6.83e-10	0.8063	38.5904
TSH	rs1157994	G	A	54288	0.09	0.016	5.28e-09	0.96383	31.6406
TSH	rs11732089	T	C	54288	0.115	0.0076	1.73e-51	0.1896	228.965
TSH	rs1203944	C	T	54288	0.0509	0.0073	2.42e-12	0.7225	48.6172
TSH	rs12284404	G	A	54288	0.0667	0.0069	2.48e-22	0.8278	93.4444
TSH	rs1265091	T	C	54288	0.0571	0.0086	3.2e-11	0.8429	44.0834
TSH	rs12893151	C	A	54288	0.0624	0.0078	1.02e-15	0.8205	64
TSH	rs13015993	A	G	54288	0.0818	0.0069	4.52e-32	0.3984	140.543
TSH	rs13329353	T	C	54288	0.0614	0.0065	5.17e-21	0.342	89.2298
TSH	rs1663070	C	T	54288	0.0463	0.007	3.49e-11	0.3292	43.7488
TSH	rs17020122	T	C	54288	0.1044	0.0114	5.32e-20	0.8576	83.867
TSH	rs17477923	T	C	54288	0.0826	0.0069	2.57e-33	0.1726	143.305
TSH	rs17767491	A	G	54288	0.0883	0.0065	3.35e-42	0.2537	184.542
TSH	rs2127387	A	G	54288	0.1435	0.0062	1.1e-117	0.3654	535.698
TSH	rs2439301	G	A	54288	0.0587	0.0076	8.15e-15	0.7596	59.6553
TSH	rs28502438	T	C	54288	0.0338	0.0061	3.7e-08	0.228	30.7025
TSH	rs30227	C	T	54288	0.0468	0.0063	7.59e-14	0.3755	55.1837	Whole body fat-free mass
TSH	rs334725	A	G	54288	0.1737	0.0147	2.45e-32	0.07601	139.626
TSH	rs398745	C	A	54288	0.052	0.0062	3.97e-17	0.4808	70.3434
TSH	rs4445669	C	T	54288	0.0397	0.0061	5.76e-11	0.3787	42.3566	Body mass index
TSH	rs4804413	T	C	54288	0.0532	0.0062	8.64e-18	0.6346	73.6275
TSH	rs4933466	A	G	54288	0.0395	0.0063	5.13e-10	0.4487	39.3109
TSH	rs59381142	G	A	54288	0.058	0.0076	1.7e-14	0.7816	58.241
TSH	rs7329958	C	T	54288	0.0439	0.0065	1.13e-11	0.7317	45.6144
TSH	rs8015085	A	G	54288	0.0671	0.0077	2.45e-18	0.7903	75.9388
TSH	rs9298749	C	A	54288	0.0393	0.0064	8.8e-10	0.527	37.7073
TSH	rs9381266	T	C	54288	0.0726	0.007	1.84e-25	0.2317	107.567
TSH	rs9497965	T	C	54288	0.0444	0.0062	9.81e-13	0.6218	51.2841
TSH	rs963384	T	C	54288	0.0351	0.0063	2.77e-08	0.5966	31.0408
TPOAb Concentration	rs11675434	T	C	20512	0.0202	0.0046	7.4x10-13	NA	19.2836
TPOAb Concentration	rs1230666	A	G	20512	0.0269	0.0064	1.8x10-8	NA	17.6663	Rheumatoid arthritis
TPOAb Concentration	rs2010099	C	T	20512	0.024	0.0076	3.1x10-8	NA	9.9723
TPOAb Concentration	rs653178	C	T	20512	0.0147	0.0045	1.3x10-7	NA	10.6711	Diastolic blood pressure, Coronary artery disease
TPOAb Concentration	rs9277555	G	A	20512	0.0199	0.005	5.8x10-7	NA	15.8404	Rheumatoid arthritis
invnormFT3	rs7122852	A	T	53073	-0.0818	0.0177	3.95e-06	0.9689	21.358
invnormFT3	rs7945339	T	C	54257	0.0826	0.018	4.26e-06	0.028	21.0579
invnormFT3	rs34589411	T	C	57107	-0.0332	0.0066	5.67e-07	0.741	25.3039
invnormFT3	rs1169288	A	C	54953	-0.0323	0.0062	2.21e-07	0.6786	27.1407	Platelet count; Plateletcrit; Coronary artery disease; Self-reported high cholesterol
invnormFT3	rs4149115	A	G	54257	0.0442	0.0083	8.87e-08	0.1488	28.3588
invnormFT3	rs2760316	T	C	53073	-0.0885	0.0188	2.37e-06	0.0407	22.1601
invnormFT3	rs10147579	A	G	53073	-0.0303	0.0063	1.41e-06	0.3549	23.1315	Trunk fat percentage
invnormFT3	rs225015	A	G	53073	0.0329	0.0063	1.6e-07	0.3294	27.2716
invnormFT3	rs12085757	T	C	57107	0.0296	0.0059	4.49e-07	0.3789	25.1698
invnormFT3	rs2235544	A	C	57107	-0.0698	0.0057	1.87e-34	0.5227	149.955
invnormFT3	rs11071549	T	G	53073	0.0289	0.0062	3.33e-06	0.3493	21.7276
invnormFT3	rs112387180	A	G	53073	0.0305	0.0065	2.86e-06	0.2951	22.0178
invnormFT3	rs665268	A	G	54953	0.0299	0.0065	3.78e-06	0.7192	21.16	Alcohol intake frequency; Body fat percentage; Body mass index; Diabetes diagnosed by doctor; Coronary artery disease
invnormFT3	rs56069042	A	G	53073	0.0803	0.0164	9.48e-07	0.9641	23.9742
invnormFT3	rs117600015	T	C	49812	0.1605	0.0349	4.31e-06	0.0104	21.1495
invnormFT3	rs7571111	T	C	57107	-0.0344	0.0075	4.32e-06	0.8212	21.0375
invnormFT3	rs1275965	T	C	57107	0.0307	0.006	3.02e-07	0.3852	26.1803
invnormFT3	rs784742	T	C	57107	0.0662	0.0126	1.59e-07	0.9439	27.6042
invnormFT3	rs17628883	A	G	53073	-0.0571	0.0097	3.89e-09	0.1027	34.652
invnormFT3	rs143532977	T	C	51314	-0.1358	0.0278	1.07e-06	0.0136	23.8622
invnormFT3	rs1521985	T	C	53073	-0.0354	0.0059	2.71e-09	0.4854	36
invnormFT3	rs78677597	A	C	57107	-0.0517	0.0069	8.49e-14	0.7704	56.1414	Diastolic blood pressure;Trunk fat percentage
invnormFT3	rs241819	A	G	57107	-0.0289	0.0058	6.16e-07	0.5487	24.8279
invnormFT3	rs17526983	A	G	53073	-0.0653	0.0139	2.74e-06	0.0518	22.0697
invnormFT3	rs4721388	A	C	57107	0.0332	0.0064	2.25e-07	0.695	26.9102
invnormFT3	rs10276738	T	C	57107	0.0755	0.0151	5.35e-07	0.9605	25
invnormFT3	rs3134113	T	C	54257	-0.0297	0.0059	5.88e-07	0.5921	25.3401
invnormFT3	rs34534358	A	G	46544	0.1243	0.027	4.13e-06	0.9841	21.1941
invnormFT3	rs1588635	A	C	53073	0.069	0.0062	1.44e-28	0.3431	123.855
invnormFT3	rs4743032	A	T	53073	-0.036	0.007	2.47e-07	0.768	26.449
invnormFT3	rs4842131	T	C	51314	-0.0597	0.0062	4.61e-22	0.4353	92.7183
invnormTT3	rs1169281	A	G	15829	0.0739	0.0121	8.94e-10	0.3229	37.3008	Platelet count; Plateletcrit; Self-reported high cholesterol
invnormTT3	rs10083137	A	G	15829	-0.1522	0.0306	6.39e-07	0.9632	24.7392
invnormTT3	rs61987066	T	C	15829	0.0672	0.0145	3.46e-06	0.7916	21.4784
invnormTT3	rs28929474	T	C	15829	0.1911	0.0405	2.43e-06	0.0223	22.2644	Diastolic blood pressure; Coronary artery disease
invnormTT3	rs2235544	A	C	15829	-0.0547	0.0113	1.25e-06	0.523	23.4325
invnormTT3	rs139402934	T	C	15012	-0.257	0.0554	3.49e-06	0.9881	21.5202
invnormTT3	rs8060937	T	C	15829	-0.0915	0.0185	7.83e-07	0.8855	24.4624
invnormTT3	rs116622946	C	G	15829	-0.2048	0.044	3.19e-06	0.9772	21.6648
invnormTT3	rs9320394	T	C	15829	-0.0522	0.0114	4.86e-06	0.4272	20.9668
invnormTT3	rs56167634	A	G	15829	0.1245	0.0269	3.59e-06	0.9387	21.4207
invnormTT3	rs113330983	T	C	14037	-0.1946	0.041	2.05e-06	0.9657	22.5278
invnormTT3	rs925489	T	C	15829	-0.0716	0.0119	1.68e-09	0.6646	36.202
invnormTT3	rs112301964	A	G	13192	-0.1858	0.0407	4.95e-06	0.9623	20.8402
lnFT3_FT4	rs7077440	T	C	48194	0.0072	0.0013	2.06e-08	0.7419	30.6746
lnFT3_FT4	rs290901	A	C	48194	0.0066	0.0014	1.89e-06	0.7827	22.2245
lnFT3_FT4	rs12800700	C	G	44161	0.0073	0.0016	3.13e-06	0.8434	20.8164
lnFT3_FT4	rs185450365	T	C	41432	0.0212	0.0046	3.48e-06	0.9837	21.2401
lnFT3_FT4	rs72701859	T	C	49154	0.0152	0.003	3.4e-07	0.9626	25.6711
lnFT3_FT4	rs118008056	A	G	40077	0.0222	0.0048	2.85e-06	0.0169	21.3906
lnFT3_FT4	rs3741156	C	G	44161	0.0069	0.0013	2.69e-07	0.2533	28.1716
lnFT3_FT4	rs12807159	A	G	44161	-0.0062	0.0013	2.38e-06	0.7622	22.7456
lnFT3_FT4	rs77759561	A	G	44161	-0.0153	0.0033	4.95e-06	0.033	21.4959
lnFT3_FT4	rs12074810	A	C	49154	0.0052	0.0011	4.43e-06	0.3942	22.3471
lnFT3_FT4	rs3764009	T	C	45345	-0.0131	0.0016	6.06e-17	0.8535	67.0352
lnFT3_FT4	rs438226	T	C	49154	0.0062	0.0013	3.12e-06	0.7772	22.7456
lnFT3_FT4	rs142237257	T	C	44161	-0.0059	0.0013	4.31e-06	0.7344	20.5976
lnFT3_FT4	rs4243731	T	C	44161	0.0065	0.0013	2.8e-07	0.7237	25
lnFT3_FT4	rs11626434	C	G	44161	-0.0118	0.0012	7.11e-23	0.3583	96.6944
lnFT3_FT4	rs12437279	T	C	44161	0.0102	0.0012	8.58e-18	0.3445	72.25
lnFT3_FT4	rs2371290	T	C	44161	-0.0063	0.0013	6.92e-07	0.7326	23.4852
lnFT3_FT4	rs117173800	T	C	41835	-0.0223	0.0043	2.47e-07	0.9809	26.8951
lnFT3_FT4	rs12085757	T	C	49154	0.0079	0.0011	3.85e-12	0.3801	51.5785
lnFT3_FT4	rs2235544	A	C	49154	-0.0291	0.0011	4.48e-153	0.5274	699.843
lnFT3_FT4	rs7166370	C	G	44161	0.0055	0.0011	1.16e-06	0.4412	25
lnFT3_FT4	rs4115668	A	G	44161	0.0071	0.0012	2.78e-09	0.3651	35.0069	Body mass index; Waist circumference
lnFT3_FT4	rs11641125	T	C	44161	-0.0062	0.0013	3.09e-06	0.2373	22.7456
lnFT3_FT4	rs9891970	T	C	44161	-0.0063	0.0012	1.1e-07	0.6546	27.5625
lnFT3_FT4	rs74273659	T	C	44161	-0.0167	0.0036	2.9e-06	0.0277	21.5193
lnFT3_FT4	rs11123856	A	G	45121	0.0058	0.0011	3.74e-07	0.6103	27.8017
lnFT3_FT4	rs72943009	T	C	49154	0.0076	0.0016	1.99e-06	0.1478	22.5625
lnFT3_FT4	rs11675342	T	C	49154	0.0074	0.0011	4.78e-11	0.4201	45.2562
lnFT3_FT4	rs1921776	T	C	45121	0.0065	0.0011	8.37e-09	0.4104	34.9174
lnFT3_FT4	rs17397739	A	G	41177	-0.017	0.0036	3.26e-06	0.9722	22.2994
lnFT3_FT4	rs4675264	A	G	49154	0.0055	0.0011	1.42e-06	0.3896	25
lnFT3_FT4	rs1469659	T	C	50360	0.0072	0.0014	7.01e-07	0.1713	26.449
lnFT3_FT4	rs11735565	A	G	49177	0.0237	0.0019	3.89e-37	0.9014	155.593
lnFT3_FT4	rs12658826	C	G	45121	-0.0051	0.0011	4.94e-06	0.5605	21.4959
lnFT3_FT4	rs2818263	A	G	49154	-0.0059	0.0012	1.31e-06	0.29	24.1736
lnFT3_FT4	rs9379780	A	G	49154	0.0073	0.0011	1.63e-10	0.6084	44.0413	Trunk fat percentage
lnFT3_FT4	rs2233955	A	G	47452	0.0072	0.0015	7.25e-07	0.183	23.04	Rheumatoid arthritis
lnFT3_FT4	rs2036958	T	C	45345	-0.0076	0.0016	3.58e-06	0.8696	22.5625
lnFT3_FT4	rs925489	T	C	46102	-0.019	0.0011	5.63e-63	0.6583	298.347
lnFT3_FT4	rs6477547	T	C	46102	0.0113	0.0012	2.07e-22	0.3188	88.6736
lnFT3_FT4	rs75835777	A	G	44161	0.023	0.005	4.65e-06	0.0152	21.16
lnFT3_FT4	rs10758227	T	C	44161	0.0055	0.0012	3.97e-06	0.6592	21.0069
lnTT3_FT4	rs61883688	T	C	13012	-0.025	0.0054	4.14e-06	0.9027	21.4335
lnTT3_FT4	rs72857047	A	G	15510	0.0302	0.0066	4.85e-06	0.038	20.9376
lnTT3_FT4	rs67050360	A	C	15510	0.0117	0.0025	3.91e-06	0.6413	21.9024
lnTT3_FT4	rs2291119	T	C	15510	0.0124	0.0026	2.58e-06	0.3017	22.7456	Body mass index; Trunk fat percentage
lnTT3_FT4	rs4760075	T	G	15510	-0.0131	0.0028	3.68e-06	0.2796	21.889
lnTT3_FT4	rs4382961	A	G	15510	0.0161	0.0032	3.93e-07	0.1801	25.3135
lnTT3_FT4	rs11160652	A	G	15510	-0.0141	0.0025	2.34e-08	0.3586	31.8096	Trunk fat percentage
lnTT3_FT4	rs7143519	A	T	15510	0.0461	0.0095	1.14e-06	0.9825	23.548
lnTT3_FT4	rs61987066	T	C	15510	0.0145	0.0031	2.2e-06	0.7911	21.8783
lnTT3_FT4	rs1472098	A	G	15510	-0.0149	0.0025	4.47e-09	0.6687	35.5216
lnTT3_FT4	rs2235544	A	C	15510	-0.0311	0.0024	4.33e-39	0.5245	167.918
lnTT3_FT4	rs35776511	A	C	13012	0.0452	0.0095	1.99e-06	0.0256	22.6376
lnTT3_FT4	rs111901175	T	G	13012	0.0733	0.0154	1.98e-06	0.9893	22.6551
lnTT3_FT4	rs149932962	A	G	14632	-0.0148	0.0029	4.13e-07	0.2441	26.0452	Self-reported hypertension; Systolic blood pressure
lnTT3_FT4	rs579332	T	C	15510	-0.0123	0.0026	2.64e-06	0.3003	22.3802
lnTT3_FT4	rs11675342	T	C	15510	0.0136	0.0024	2.02e-08	0.4268	32.1111
lnTT3_FT4	rs16825776	A	G	15510	0.0121	0.0025	1.45e-06	0.6265	23.4256
lnTT3_FT4	rs114870878	T	C	14693	0.0557	0.0115	1.37e-06	0.9838	23.4593
lnTT3_FT4	rs78933471	T	C	15510	0.0196	0.0039	6.09e-07	0.8905	25.2571
lnTT3_FT4	rs182320282	T	C	15510	0.0355	0.0069	2.58e-07	0.0344	26.4703
lnTT3_FT4	rs114486613	A	G	14632	0.0172	0.0037	3.62e-06	0.1265	21.6099
lnTT3_FT4	rs146720829	T	C	14693	0.0651	0.0141	3.98e-06	0.9899	21.3169
lnTT3_FT4	rs9274697	A	G	14596	-0.0145	0.0026	3.05e-08	0.5682	31.1021
lnTT3_FT4	rs28873704	T	C	15510	0.0125	0.0024	1.97e-07	0.4727	27.1267
lnTT3_FT4	rs139277862	A	C	15510	-0.0617	0.0132	2.87e-06	0.9895	21.8485
lnTT3_FT4	rs7850258	A	G	15510	0.0248	0.0025	7.27e-23	0.3339	98.4064
lnTT3_FT4	rs437182	T	C	15510	-0.0119	0.0025	1.74e-06	0.3794	22.6576
Hyperthyroidism	rs6679677	A	C	460499	0.2936	0.0379	8.79e-15	0.111921	60.0114	Rheumatoid arthritis; Type 1 diabetes; Coronary artery disease
Hyperthyroidism	rs3087243	A	G	460499	-0.2038	0.0224	7.94e-20	0.380249	82.7775	Rheumatoid arthritis; Type 1 diabetes
Hyperthyroidism	rs758778	C	T	460499	0.3072	0.0348	1.02e-18	0.203646	77.9263
Hyperthyroidism	rs385863	G	C	460499	0.1335	0.0214	4.09e-10	0.505395	38.9166	Rheumatoid arthritis
Hyperthyroidism	rs1794280	T	A	460499	0.5463	0.0391	2.29e-44	0.0985158	195.213	Diastolic blood pressure; Self-reported diabetes
Hyperthyroidism	rs2856821	C	T	460499	-0.1879	0.0274	7.69e-12	0.196264	47.0276	Rheumatoid arthritis
Hyperthyroidism	rs9258222	A	G	460499	-0.2367	0.0418	1.44e-08	0.0868963	32.0659
Hyperthyroidism	rs28375776	G	C	460499	-0.2432	0.0407	2.25e-09	0.127029	35.7058
Hyperthyroidism	rs604912	G	A	460499	0.1198	0.0217	3.15e-08	0.538777	30.4785
Hyperthyroidism	rs2160215	C	T	460499	0.2483	0.0226	3.82e-28	0.425594	120.708
Hyperthyroidism	rs4338740	C	T	460499	0.1844	0.0264	2.87e-12	0.207075	48.7881
Hyperthyroidism	rs58722186	T	C	460499	0.1359	0.0233	5.23e-09	0.302235	34.0194
Hyperthyroidism	rs6131010	G	A	460499	0.1306	0.0237	3.6e-08	0.712807	30.3661	Rheumatoid arthritis
Hypothyroidism	rs6679677	A	C	410141	0.3637	0.0159	2.39e-115	0.108444	523.23	Rheumatoid arthritis;Type 1 diabetes
Hypothyroidism	rs2988277	T	C	410141	0.0593	0.0106	2.49e-08	0.287022	31.2966
Hypothyroidism	rs2234167	A	G	410141	0.0825	0.015	3.75e-08	0.102013	30.25
Hypothyroidism	rs926103	C	T	410141	-0.0678	0.0104	7.65e-11	0.697985	42.5004
Hypothyroidism	rs78765971	G	GAC	410141	0.2444	0.0162	1.68e-51	0.146942	227.6
Hypothyroidism	rs12117927	A	C	410141	0.0627	0.0105	2.29e-09	0.476541	35.658
Hypothyroidism	rs114285740	C	G	410141	0.1669	0.0301	3.06e-08	0.0273776	30.7454
Hypothyroidism	rs10917477	G	A	410141	0.064	0.01	1.75e-10	0.386901	40.96
Hypothyroidism	rs7574865	G	T	410141	-0.1321	0.0117	1.67e-29	0.74252	127.478	Rheumatoid arthritis
Hypothyroidism	rs1534430	T	C	410141	-0.086	0.0101	1.44e-17	0.428394	72.5027
Hypothyroidism	rs11420448	GT	G	410141	0.1533	0.0275	2.39e-08	0.0467006	31.0756
Hypothyroidism	rs3087243	A	G	410141	-0.1466	0.0102	4.77e-47	0.386088	206.57	Type 1 diabetes; Rheumatoid arthritis
Hypothyroidism	rs2111485	G	A	410141	0.0813	0.0102	1.43e-15	0.479023	63.5303	Coronary artery disease
Hypothyroidism	rs11675342	T	C	410141	0.0906	0.01	1.4e-19	0.387729	82.0836
Hypothyroidism	rs13090803	T	G	410141	0.0829	0.0128	9e-11	0.190624	41.9459
Hypothyroidism	rs73192661	T	C	410141	-0.1061	0.01	4.05e-26	0.428858	112.572
Hypothyroidism	rs307558	A	G	410141	-0.0688	0.0119	8.01e-09	0.742625	33.4259
Hypothyroidism	rs4835534	C	T	410141	-0.1421	0.0132	7.06e-27	0.156356	115.888
Hypothyroidism	rs7441808	G	A	410141	0.0766	0.0111	5.17e-12	0.21091	47.6224	Rheumatoid arthritis
Hypothyroidism	rs187707293	A	T	410141	0.2419	0.044	3.99e-08	0.0133864	30.225
Hypothyroidism	rs3775291	T	C	410141	-0.0649	0.0108	1.65e-09	0.287788	36.1112
Hypothyroidism	rs13109179	A	G	410141	0.0647	0.01	9.42e-11	0.461895	41.8609
Hypothyroidism	rs1479565	A	G	410141	0.0975	0.0101	7.53e-22	0.498866	93.1894
Hypothyroidism	rs434294	G	A	410141	-0.0683	0.0109	3.36e-10	0.322802	39.2634	Rheumatoid arthritis
Hypothyroidism	rs1432806	G	A	410141	0.0583	0.0105	2.89e-08	0.338619	30.8289
Hypothyroidism	rs244685	G	T	410141	-0.0858	0.0132	7.06e-11	0.79915	42.25
Hypothyroidism	rs10075764	G	A	410141	-0.057	0.0104	4.26e-08	0.302413	30.0388
Hypothyroidism	rs9264277	C	T	410141	-0.0862	0.0111	9.03e-15	0.645071	60.3071
Hypothyroidism	rs28418426	C	T	410141	0.1877	0.0133	2.21e-45	0.501169	199.171	Diabetes diagnosed by doctor
Hypothyroidism	rs7742626	C	T	410141	0.0686	0.0116	3.41e-09	0.267343	34.9729
Hypothyroidism	rs1065386	C	G	410141	-0.1183	0.0125	3.93e-21	0.480463	89.5673
Hypothyroidism	rs881858	A	G	410141	0.0665	0.0108	8.46e-10	0.747899	37.9137
Hypothyroidism	rs6908626	T	G	410141	0.1441	0.0141	2.04e-24	0.17075	104.446
Hypothyroidism	rs2247314	C	T	410141	-0.086	0.0104	1.06e-16	0.376495	68.3802	Rheumatoid arthritis
Hypothyroidism	rs9271365	G	T	410141	0.2484	0.0105	4.91e-123	0.443466	559.66	Body mass index; Self-reported diabetes; Rheumatoid arthritis
Hypothyroidism	rs9273371	T	C	410141	0.0791	0.014	1.65e-08	0.193385	31.9225	Diastolic blood pressure
Hypothyroidism	rs9277559	C	T	410141	-0.133	0.012	1.86e-28	0.331026	122.84	Rheumatoid arthritis
Hypothyroidism	rs1364450	C	A	410141	0.0886	0.0139	1.97e-10	0.126235	40.6292
Hypothyroidism	rs9497965	T	C	410141	0.0827	0.0102	3.71e-16	0.409035	65.7371
Hypothyroidism	rs1079418	G	A	410141	-0.0657	0.011	2.14e-09	0.262374	35.6735
Hypothyroidism	rs141232332	G	GTTT	410141	0.2243	0.0127	4.48e-70	0.451125	311.926
Hypothyroidism	rs2921053	C	G	410141	-0.0599	0.0101	3.36e-09	0.589616	35.1731	Body mass index; Diastolic blood pressure
Hypothyroidism	rs853305	C	T	410141	-0.0802	0.0111	4.4e-13	0.718894	52.2039
Hypothyroidism	rs2445608	A	G	410141	-0.0593	0.0101	3.79e-09	0.430366	34.472
Hypothyroidism	rs7030280	T	C	410141	0.2075	0.0108	1.02e-82	0.745664	369.138
Hypothyroidism	rs911760	A	C	410141	0.0879	0.0125	1.95e-12	0.212143	49.449
Hypothyroidism	rs10126000	A	C	410141	-0.0683	0.0104	5.13e-11	0.688692	43.1295
Hypothyroidism	rs12379417	A	G	410141	0.0583	0.0103	1.51e-08	0.317559	32.0378
Hypothyroidism	rs3118469	T	A	410141	0.0803	0.0106	3.82e-14	0.295174	57.3878	Rheumatoid arthritis
Hypothyroidism	rs71508903	T	C	410141	0.0934	0.0125	9.34e-14	0.210816	55.8308	Rheumatoid arthritis
Hypothyroidism	rs4529854	T	C	410141	-0.0768	0.0107	6.56e-13	0.723438	51.5175	Self-reported hypertension
Hypothyroidism	rs736374	A	G	410141	0.0832	0.0103	6e-16	0.375103	65.2488
Hypothyroidism	rs61877856	T	C	410141	-0.0658	0.0115	1.14e-08	0.197495	32.7383
Hypothyroidism	rs4409785	C	T	410141	0.1069	0.0133	8.04e-16	0.142566	64.6029
Hypothyroidism	rs11171710	A	G	410141	-0.0698	0.01	3.19e-12	0.443916	48.7204	Type 1 diabetes;Body mass index; Rheumatoid arthritis
Hypothyroidism	rs7488011	T	C	410141	0.1052	0.0111	2.52e-21	0.356485	89.8226
Hypothyroidism	rs3184504	C	T	410141	-0.1734	0.0102	7.5e-65	0.668513	289	Hypertension; Coronary artery disease; Body mass index; Myocardial infarction; Total cholesterol;Past tobacco smoking
Hypothyroidism	rs12582330	T	G	410141	-0.061	0.0109	2.05e-08	0.624365	31.3189
Hypothyroidism	rs7990020	C	A	410141	0.0577	0.0101	9.97e-09	0.453482	32.6369
Hypothyroidism	rs9511151	A	G	410141	-0.0976	0.0106	3.08e-20	0.279567	84.7789
Hypothyroidism	rs11406335	TG	T	410141	-0.057	0.0103	3.44e-08	0.417169	30.6249
Hypothyroidism	rs79490353	C	T	410141	0.2006	0.0349	8.82e-09	0.0241151	33.0378
Hypothyroidism	rs2114702	A	T	410141	0.07	0.0111	3e-10	0.26671	39.7695
Hypothyroidism	rs12593201	A	G	410141	0.0905	0.0112	7.69e-16	0.325432	65.2922	Rheumatoid arthritis
Hypothyroidism	rs142997491	G	A	410141	0.2385	0.0412	7.02e-09	0.0135637	33.5106
Hypothyroidism	rs61759532	T	C	410141	0.0905	0.0122	1.42e-13	0.188941	55.0272
Hypothyroidism	rs9902341	T	C	410141	0.0801	0.0129	4.68e-10	0.172257	38.5554
Hypothyroidism	rs7223956	C	T	410141	-0.0902	0.0144	4.27e-10	0.897005	39.2363
Hypothyroidism	rs11875260	G	A	410141	0.0751	0.0135	2.54e-08	0.172925	30.9466
Hypothyroidism	rs34536443	C	G	410141	-0.1863	0.0263	1.46e-12	0.0440279	50.1781	Rheumatoid arthritis
Hypothyroidism	rs10424978	A	C	410141	-0.0775	0.0102	2.77e-14	0.624328	57.7302
Hypothyroidism	rs12984428	A	G	410141	-0.0659	0.0102	1.11e-10	0.35604	41.7417
Hypothyroidism	rs2412976	G	C	410141	0.0637	0.0103	5.47e-10	0.478888	38.2476
Hypothyroidism	rs229528	T	C	410141	0.0903	0.01	2.31e-19	0.496016	81.5409
Hypothyroidism	rs5912815	G	T	410141	-0.0511	0.0084	1.05e-09	0.576761	37.0069	Rheumatoid arthritis

## Sheet: ST3
Supplementary Table 3: Results and Sensitivity Analysis of Mendelian Randomization (thyroid function and carotid intima-media thickness)
							Heterogeneity test			Pleiotropy test
EXPOSURE	METHOD	N SNPs	beta	se	P_x0002_value	method	Q statistic	Q df	Q P-value	egger_intercept	se	pval
FT4	MR Egger	10	-0.1191	0.0635677	0.097866	MR Egger	4.62677	8	0.79662	0.00483821	0.00558909	0.411887
	Weighted median	10	-0.0622358	0.0330004	0.0593068	Inverse variance weighted	5.37612	9	0.800366
	Inverse variance weighted	10	-0.0689577	0.0261857	0.00845317
TSH	MR Egger	33	-0.0100679	0.0509251	0.84457	MR Egger	45.6976	31	0.0431535	0.00268193	0.00355921	0.456825
	Weighted median	33	0.0279714	0.0273739	0.306863	Inverse variance weighted	46.5346	32	0.0466596
	Inverse variance weighted	33	0.0250257	0.0204592	0.221255
TPOAb Concentration	Inverse variance weighted	2	-0.0479521	0.233095	0.837011	Inverse variance weighted	0.587553	1	0.443367
Hyperthyroidism	MR Egger	7	0.0186312	0.0402091	0.662578	MR Egger	2.74607	5	0.739064	0.00761102	0.00852519	0.412882
	Weighted median	7	0.0448021	0.0166382	0.00708695
	Inverse variance weighted	7	0.0527233	0.0125907	2.82065e-05	Inverse variance weighted	3.5431	6	0.738227
Hypothyroidism	MR Egger	50	-0.00496895	0.0329168	0.880644	MR Egger	48.5229	48	0.451756	0.00143087	0.00289188	0.623005
	Weighted median	50	-0.00947431	0.0172072	0.581907
	Inverse variance weighted	50	0.0103683	0.0110157	0.346587	Inverse variance weighted	48.7704	49	0.482369
invnormFT3	MR Egger	27	0.0529466	0.0802915	0.515649	MR Egger	24.3616	25	0.498569	-0.000222121	0.00376809	0.953462
	Weighted median	27	0.0360957	0.0501261	0.471465
	Inverse variance weighted	27	0.0486083	0.0321014	0.129972	Inverse variance weighted	24.365	26	0.5551
invnormTT3	MR Egger	11	-0.0550226	0.0652061	0.420629	MR Egger	8.1707	9	0.51704	0.00927893	0.00588221	0.149146
	Weighted median	11	0.00954745	0.0398768	0.810777
	Inverse variance weighted	11	0.0362761	0.0310085	0.24205	Inverse variance weighted	10.6591	10	0.384689
lnFT3_FT4	MR Egger	37	0.31831	0.26892	0.244526	MR Egger	56.7427	35	0.0114721	-0.00255621	0.00292428	0.388004
	Weighted median	37	0.29824	0.167406	0.0748256
	Inverse variance weighted	37	0.119192	0.142466	0.402798	Inverse variance weighted	57.9815	36	0.0115558
lnTT3_FT4	MR Egger	24	0.128369	0.204851	0.537342	MR Egger	26.6698	22	0.224039	-0.00237512	0.00400085	0.558799
	Weighted median	24	0.0665523	0.128434	0.604329
	Inverse variance weighted	24	0.0194261	0.0897442	0.828629	Inverse variance weighted	27.097	23	0.251862

## Sheet: ST4
Supplementary Table 4: Results of Mendelian Randomization (thyroid function on lipid profiles)
id.exposure	outcome	method	nsnp	b	se	pval
FT4	apolipoprotein A-I || id:ieu-b-107	MR Egger	10	-0.00752284	0.0372368	0.844938
FT4	apolipoprotein A-I || id:ieu-b-107	Weighted median	10	0.0147392	0.0125713	0.241016
FT4	apolipoprotein A-I || id:ieu-b-107	Inverse variance weighted	10	0.0373225	0.0177282	0.0352681
FT4	apolipoprotein A-I || id:ieu-b-107	Simple mode	10	0.0155807	0.0200778	0.457648
FT4	apolipoprotein A-I || id:ieu-b-107	Weighted mode	10	0.0147951	0.0121408	0.253964
invnormFT3	apolipoprotein A-I || id:ieu-b-107	MR Egger	30	-0.112038	0.0635821	0.0889679
invnormFT3	apolipoprotein A-I || id:ieu-b-107	Weighted median	30	-0.0211239	0.0164782	0.199868
invnormFT3	apolipoprotein A-I || id:ieu-b-107	Inverse variance weighted	30	0.0209531	0.0268301	0.434829
invnormFT3	apolipoprotein A-I || id:ieu-b-107	Simple mode	30	-0.0142641	0.0227302	0.535217
invnormFT3	apolipoprotein A-I || id:ieu-b-107	Weighted mode	30	-0.0225181	0.0178099	0.216169
invnormTT3	apolipoprotein A-I || id:ieu-b-107	MR Egger	11	-0.0422298	0.0431809	0.353641
invnormTT3	apolipoprotein A-I || id:ieu-b-107	Weighted median	11	-0.022408	0.0152183	0.140902
invnormTT3	apolipoprotein A-I || id:ieu-b-107	Inverse variance weighted	11	0.000597113	0.0210967	0.97742
invnormTT3	apolipoprotein A-I || id:ieu-b-107	Simple mode	11	-0.0399075	0.0203205	0.0779302
invnormTT3	apolipoprotein A-I || id:ieu-b-107	Weighted mode	11	-0.0375067	0.021808	0.116198
lnFT3_FT4	apolipoprotein A-I || id:ieu-b-107	MR Egger	34	-0.0420907	0.11627	0.719726
lnFT3_FT4	apolipoprotein A-I || id:ieu-b-107	Weighted median	34	-0.0677655	0.0621884	0.275854
lnFT3_FT4	apolipoprotein A-I || id:ieu-b-107	Inverse variance weighted	34	-0.0432493	0.0623425	0.487847
lnFT3_FT4	apolipoprotein A-I || id:ieu-b-107	Simple mode	34	-0.0592168	0.129606	0.650737
lnFT3_FT4	apolipoprotein A-I || id:ieu-b-107	Weighted mode	34	-0.0780526	0.0637591	0.229553
lnTT3_FT4	apolipoprotein A-I || id:ieu-b-107	MR Egger	24	-0.0299905	0.203343	0.884091
lnTT3_FT4	apolipoprotein A-I || id:ieu-b-107	Weighted median	24	-0.0440818	0.0469115	0.347382
lnTT3_FT4	apolipoprotein A-I || id:ieu-b-107	Inverse variance weighted	24	-0.0341917	0.0847312	0.686558
lnTT3_FT4	apolipoprotein A-I || id:ieu-b-107	Simple mode	24	0.12811	0.0933273	0.183083
lnTT3_FT4	apolipoprotein A-I || id:ieu-b-107	Weighted mode	24	-0.0496307	0.0522379	0.351945
TPOAb Concentration	apolipoprotein A-I || id:ieu-b-107	Wald ratio	1	0.0739302	0.0986728	0.453709
TSH	apolipoprotein A-I || id:ieu-b-107	MR Egger	30	-0.0394435	0.0332307	0.245216
TSH	apolipoprotein A-I || id:ieu-b-107	Weighted median	30	-0.0157318	0.0102663	0.12543
TSH	apolipoprotein A-I || id:ieu-b-107	Inverse variance weighted	30	-0.00473992	0.0121666	0.696844
TSH	apolipoprotein A-I || id:ieu-b-107	Simple mode	30	-0.00850366	0.0187913	0.654253
TSH	apolipoprotein A-I || id:ieu-b-107	Weighted mode	30	-0.0146802	0.0137961	0.296072
FT4	apolipoprotein B || id:ieu-b-108	MR Egger	10	0.0396788	0.0526534	0.472692
FT4	apolipoprotein B || id:ieu-b-108	Weighted median	10	0.0213604	0.013026	0.101042
FT4	apolipoprotein B || id:ieu-b-108	Inverse variance weighted	10	0.0215647	0.0228282	0.344838
FT4	apolipoprotein B || id:ieu-b-108	Simple mode	10	-0.021477	0.0301615	0.494467
FT4	apolipoprotein B || id:ieu-b-108	Weighted mode	10	0.0186482	0.0146879	0.23606
invnormFT3	apolipoprotein B || id:ieu-b-108	MR Egger	30	-0.0810078	0.079972	0.319757
invnormFT3	apolipoprotein B || id:ieu-b-108	Weighted median	30	-0.0579458	0.0220051	0.00845612
invnormFT3	apolipoprotein B || id:ieu-b-108	Inverse variance weighted	30	-0.0525797	0.031072	0.0906095
invnormFT3	apolipoprotein B || id:ieu-b-108	Simple mode	30	-0.0333599	0.0410188	0.422683
invnormFT3	apolipoprotein B || id:ieu-b-108	Weighted mode	30	-0.0619311	0.0278947	0.0343816
invnormTT3	apolipoprotein B || id:ieu-b-108	MR Egger	11	-0.0180493	0.0634516	0.782496
invnormTT3	apolipoprotein B || id:ieu-b-108	Weighted median	11	-0.0211421	0.0149493	0.157286
invnormTT3	apolipoprotein B || id:ieu-b-108	Inverse variance weighted	11	0.0140183	0.0295484	0.635201
invnormTT3	apolipoprotein B || id:ieu-b-108	Simple mode	11	-0.0326125	0.0213222	0.157135
invnormTT3	apolipoprotein B || id:ieu-b-108	Weighted mode	11	-0.0233964	0.0217626	0.307597
lnFT3_FT4	apolipoprotein B || id:ieu-b-108	MR Egger	34	-0.0215784	0.151017	0.887275
lnFT3_FT4	apolipoprotein B || id:ieu-b-108	Weighted median	34	-0.126472	0.0640198	0.04821
lnFT3_FT4	apolipoprotein B || id:ieu-b-108	Inverse variance weighted	34	-0.0349811	0.0809981	0.665832
lnFT3_FT4	apolipoprotein B || id:ieu-b-108	Simple mode	34	0.216545	0.182294	0.243357
lnFT3_FT4	apolipoprotein B || id:ieu-b-108	Weighted mode	34	-0.110927	0.0694708	0.119858
lnTT3_FT4	apolipoprotein B || id:ieu-b-108	MR Egger	24	-0.0780474	0.13443	0.567423
lnTT3_FT4	apolipoprotein B || id:ieu-b-108	Weighted median	24	-0.101145	0.0471348	0.0318842
lnTT3_FT4	apolipoprotein B || id:ieu-b-108	Inverse variance weighted	24	-0.0469746	0.0560595	0.402063
lnTT3_FT4	apolipoprotein B || id:ieu-b-108	Simple mode	24	-0.0490085	0.0930147	0.603315
lnTT3_FT4	apolipoprotein B || id:ieu-b-108	Weighted mode	24	-0.0882922	0.0613113	0.163323
TPOAb Concentration	apolipoprotein B || id:ieu-b-108	Wald ratio	1	-0.177065	0.104272	0.0894878
TSH	apolipoprotein B || id:ieu-b-108	MR Egger	30	0.00860782	0.0228036	0.708666
TSH	apolipoprotein B || id:ieu-b-108	Weighted median	30	0.0144649	0.0102901	0.159811
TSH	apolipoprotein B || id:ieu-b-108	Inverse variance weighted	30	0.0223077	0.00822965	0.00671526
TSH	apolipoprotein B || id:ieu-b-108	Simple mode	30	-0.00681994	0.0215898	0.754351
TSH	apolipoprotein B || id:ieu-b-108	Weighted mode	30	0.00550889	0.020409	0.789129
FT4	HDL cholesterol || id:ieu-b-109	MR Egger	10	0.017173	0.0264686	0.53464
FT4	HDL cholesterol || id:ieu-b-109	Weighted median	10	0.027654	0.0123583	0.0252409
FT4	HDL cholesterol || id:ieu-b-109	Inverse variance weighted	10	0.0323337	0.0116585	0.0055474
FT4	HDL cholesterol || id:ieu-b-109	Simple mode	10	0.0111858	0.0215326	0.615958
FT4	HDL cholesterol || id:ieu-b-109	Weighted mode	10	0.0267562	0.0136865	0.0823113
invnormFT3	HDL cholesterol || id:ieu-b-109	MR Egger	30	-0.106758	0.0628402	0.100428
invnormFT3	HDL cholesterol || id:ieu-b-109	Weighted median	30	-0.0149164	0.0162569	0.358858
invnormFT3	HDL cholesterol || id:ieu-b-109	Inverse variance weighted	30	0.00783399	0.0260162	0.763323
invnormFT3	HDL cholesterol || id:ieu-b-109	Simple mode	30	-0.0140133	0.0253207	0.58421
invnormFT3	HDL cholesterol || id:ieu-b-109	Weighted mode	30	-0.0383467	0.0171588	0.0332985
invnormTT3	HDL cholesterol || id:ieu-b-109	MR Egger	11	-0.0303207	0.0435513	0.503881
invnormTT3	HDL cholesterol || id:ieu-b-109	Weighted median	11	-0.00659074	0.0152619	0.665856
invnormTT3	HDL cholesterol || id:ieu-b-109	Inverse variance weighted	11	0.00250032	0.0206971	0.903845
invnormTT3	HDL cholesterol || id:ieu-b-109	Simple mode	11	-0.0353029	0.0290712	0.252508
invnormTT3	HDL cholesterol || id:ieu-b-109	Weighted mode	11	-0.0284801	0.0255392	0.290868
lnFT3_FT4	HDL cholesterol || id:ieu-b-109	MR Egger	34	-0.0968468	0.112698	0.396542
lnFT3_FT4	HDL cholesterol || id:ieu-b-109	Weighted median	34	-0.139063	0.0602958	0.0210913
lnFT3_FT4	HDL cholesterol || id:ieu-b-109	Inverse variance weighted	34	-0.0876879	0.060436	0.146802
lnFT3_FT4	HDL cholesterol || id:ieu-b-109	Simple mode	34	-0.0418191	0.119876	0.729416
lnFT3_FT4	HDL cholesterol || id:ieu-b-109	Weighted mode	34	-0.148979	0.0567463	0.0130169
lnTT3_FT4	HDL cholesterol || id:ieu-b-109	MR Egger	24	0.0183035	0.249235	0.942121
lnTT3_FT4	HDL cholesterol || id:ieu-b-109	Weighted median	24	0.000968232	0.0445452	0.982659
lnTT3_FT4	HDL cholesterol || id:ieu-b-109	Inverse variance weighted	24	-0.0803196	0.104342	0.441435
lnTT3_FT4	HDL cholesterol || id:ieu-b-109	Simple mode	24	0.0925379	0.0931183	0.330677
lnTT3_FT4	HDL cholesterol || id:ieu-b-109	Weighted mode	24	-0.0570918	0.0502347	0.26745
TPOAb Concentration	HDL cholesterol || id:ieu-b-109	Wald ratio	1	0.0680525	0.095799	0.477476
TSH	HDL cholesterol || id:ieu-b-109	MR Egger	30	-0.0420546	0.0342327	0.229488
TSH	HDL cholesterol || id:ieu-b-109	Weighted median	30	-0.00368053	0.00970206	0.704424
TSH	HDL cholesterol || id:ieu-b-109	Inverse variance weighted	30	-0.0023942	0.0125952	0.84924
TSH	HDL cholesterol || id:ieu-b-109	Simple mode	30	0.000297077	0.0155058	0.984845
TSH	HDL cholesterol || id:ieu-b-109	Weighted mode	30	-0.00907473	0.0123112	0.466978
FT4	LDL cholesterol || id:ieu-b-110	MR Egger	10	0.050492	0.0415783	0.259229
FT4	LDL cholesterol || id:ieu-b-110	Weighted median	10	0.0284228	0.0132628	0.0321085
FT4	LDL cholesterol || id:ieu-b-110	Inverse variance weighted	10	0.0163581	0.0187846	0.38385
FT4	LDL cholesterol || id:ieu-b-110	Simple mode	10	-0.0104644	0.0325133	0.754916
FT4	LDL cholesterol || id:ieu-b-110	Weighted mode	10	0.0217112	0.0144913	0.168303
invnormFT3	LDL cholesterol || id:ieu-b-110	MR Egger	30	-0.0872251	0.0819187	0.296074
invnormFT3	LDL cholesterol || id:ieu-b-110	Weighted median	30	-0.0624559	0.0205935	0.00242294
invnormFT3	LDL cholesterol || id:ieu-b-110	Inverse variance weighted	30	-0.0497255	0.0318861	0.118884
invnormFT3	LDL cholesterol || id:ieu-b-110	Simple mode	30	-0.064608	0.0401994	0.118848
invnormFT3	LDL cholesterol || id:ieu-b-110	Weighted mode	30	-0.0811246	0.0267199	0.00502428
invnormTT3	LDL cholesterol || id:ieu-b-110	MR Egger	11	0.00386486	0.0721043	0.958424
invnormTT3	LDL cholesterol || id:ieu-b-110	Weighted median	11	-0.00400901	0.0168937	0.812418
invnormTT3	LDL cholesterol || id:ieu-b-110	Inverse variance weighted	11	0.0274498	0.0332258	0.408714
invnormTT3	LDL cholesterol || id:ieu-b-110	Simple mode	11	-0.0318674	0.0213058	0.165604
invnormTT3	LDL cholesterol || id:ieu-b-110	Weighted mode	11	-0.0212932	0.0215445	0.346298
lnFT3_FT4	LDL cholesterol || id:ieu-b-110	MR Egger	34	-0.0484097	0.132514	0.717279
lnFT3_FT4	LDL cholesterol || id:ieu-b-110	Weighted median	34	-0.148253	0.0687271	0.0309962
lnFT3_FT4	LDL cholesterol || id:ieu-b-110	Inverse variance weighted	34	-0.0469944	0.0710487	0.50833
lnFT3_FT4	LDL cholesterol || id:ieu-b-110	Simple mode	34	-0.0397175	0.173457	0.820301
lnFT3_FT4	LDL cholesterol || id:ieu-b-110	Weighted mode	34	-0.138911	0.0641309	0.0376311
lnTT3_FT4	LDL cholesterol || id:ieu-b-110	MR Egger	24	-0.0576923	0.130208	0.662034
lnTT3_FT4	LDL cholesterol || id:ieu-b-110	Weighted median	24	-0.110494	0.0487471	0.0234101
lnTT3_FT4	LDL cholesterol || id:ieu-b-110	Inverse variance weighted	24	-0.0530982	0.0542192	0.32742
lnTT3_FT4	LDL cholesterol || id:ieu-b-110	Simple mode	24	-0.0249226	0.0915586	0.787894
lnTT3_FT4	LDL cholesterol || id:ieu-b-110	Weighted mode	24	-0.100031	0.0608855	0.114
TPOAb Concentration	LDL cholesterol || id:ieu-b-110	Wald ratio	1	-0.136298	0.104816	0.193481
TSH	LDL cholesterol || id:ieu-b-110	MR Egger	30	-0.00261359	0.0266183	0.922483
TSH	LDL cholesterol || id:ieu-b-110	Weighted median	30	0.0109163	0.0106645	0.306019
TSH	LDL cholesterol || id:ieu-b-110	Inverse variance weighted	30	0.0169054	0.00964139	0.0795302
TSH	LDL cholesterol || id:ieu-b-110	Simple mode	30	-0.00225407	0.0214236	0.91693
TSH	LDL cholesterol || id:ieu-b-110	Weighted mode	30	0.00708309	0.0209226	0.737397
FT4	triglycerides || id:ieu-b-111	MR Egger	10	-0.0372979	0.0731278	0.623796
FT4	triglycerides || id:ieu-b-111	Weighted median	10	0.00380607	0.0126066	0.762719
FT4	triglycerides || id:ieu-b-111	Inverse variance weighted	10	0.020677	0.0329294	0.530056
FT4	triglycerides || id:ieu-b-111	Simple mode	10	0.0202648	0.0196008	0.328174
FT4	triglycerides || id:ieu-b-111	Weighted mode	10	0.00470682	0.0133586	0.732691
invnormFT3	triglycerides || id:ieu-b-111	MR Egger	30	-0.00704588	0.0629608	0.911694
invnormFT3	triglycerides || id:ieu-b-111	Weighted median	30	-0.0266018	0.0190215	0.16196
invnormFT3	triglycerides || id:ieu-b-111	Inverse variance weighted	30	-0.0365788	0.0245182	0.135725
invnormFT3	triglycerides || id:ieu-b-111	Simple mode	30	-0.0437105	0.0405371	0.289795
invnormFT3	triglycerides || id:ieu-b-111	Weighted mode	30	-0.0272135	0.0217143	0.220126
invnormTT3	triglycerides || id:ieu-b-111	MR Egger	11	-0.00829378	0.0355495	0.820747
invnormTT3	triglycerides || id:ieu-b-111	Weighted median	11	-0.00938352	0.015111	0.534617
invnormTT3	triglycerides || id:ieu-b-111	Inverse variance weighted	11	-0.0078773	0.0162591	0.628042
invnormTT3	triglycerides || id:ieu-b-111	Simple mode	11	-0.0150257	0.0230899	0.529876
invnormTT3	triglycerides || id:ieu-b-111	Weighted mode	11	-0.00654887	0.0209251	0.760735
lnFT3_FT4	triglycerides || id:ieu-b-111	MR Egger	34	0.0903492	0.104709	0.394636
lnFT3_FT4	triglycerides || id:ieu-b-111	Weighted median	34	0.0218341	0.0631962	0.729721
lnFT3_FT4	triglycerides || id:ieu-b-111	Inverse variance weighted	34	0.0694612	0.0561803	0.216311
lnFT3_FT4	triglycerides || id:ieu-b-111	Simple mode	34	0.312394	0.185656	0.101882
lnFT3_FT4	triglycerides || id:ieu-b-111	Weighted mode	34	0.0320029	0.0675642	0.638856
lnTT3_FT4	triglycerides || id:ieu-b-111	MR Egger	24	-0.0938731	0.14097	0.512393
lnTT3_FT4	triglycerides || id:ieu-b-111	Weighted median	24	0.0133427	0.0471579	0.777226
lnTT3_FT4	triglycerides || id:ieu-b-111	Inverse variance weighted	24	0.0400424	0.0601526	0.505615
lnTT3_FT4	triglycerides || id:ieu-b-111	Simple mode	24	0.034509	0.081348	0.675351
lnTT3_FT4	triglycerides || id:ieu-b-111	Weighted mode	24	-0.00508094	0.0541519	0.926059
TPOAb Concentration	triglycerides || id:ieu-b-111	Wald ratio	1	-0.0376148	0.0998079	0.706269
TSH	triglycerides || id:ieu-b-111	MR Egger	30	0.033338	0.0445546	0.460548
TSH	triglycerides || id:ieu-b-111	Weighted median	30	0.0123383	0.0111017	0.266405
TSH	triglycerides || id:ieu-b-111	Inverse variance weighted	30	0.00890255	0.0160595	0.579342
TSH	triglycerides || id:ieu-b-111	Simple mode	30	-0.0474876	0.0280245	0.100885
TSH	triglycerides || id:ieu-b-111	Weighted mode	30	0.0297078	0.0164905	0.082028

## Sheet: ST5
Supplementary Table 5: Heterogeneity test of Mendelian Randomization (thyroid function on lipid profiles)
id.exposure	outcome	method	Q	Q_df	Q_pval	isquared
FT4	apolipoprotein A-I || id:ieu-b-107	MR Egger	25.2666	8	0.00140075	68.3377
FT4	apolipoprotein A-I || id:ieu-b-107	Inverse variance weighted	31.0471	9	0.000290575	71.0118
invnormFT3	apolipoprotein A-I || id:ieu-b-107	MR Egger	169.519	28	3.41009e-22	83.4827
invnormFT3	apolipoprotein A-I || id:ieu-b-107	Inverse variance weighted	200.888	29	1.26496e-27	85.5641
invnormTT3	apolipoprotein A-I || id:ieu-b-107	MR Egger	39.3497	9	9.96232e-06	77.1282
invnormTT3	apolipoprotein A-I || id:ieu-b-107	Inverse variance weighted	44.951	10	2.21945e-06	77.7535
lnFT3_FT4	apolipoprotein A-I || id:ieu-b-107	MR Egger	75.3195	32	2.37573e-05	57.5143
lnFT3_FT4	apolipoprotein A-I || id:ieu-b-107	Inverse variance weighted	75.3199	33	3.74879e-05	56.1869
lnTT3_FT4	apolipoprotein A-I || id:ieu-b-107	MR Egger	212.959	22	3.24962e-33	89.6694
lnTT3_FT4	apolipoprotein A-I || id:ieu-b-107	Inverse variance weighted	212.964	23	1.02551e-32	89.2001
TSH	apolipoprotein A-I || id:ieu-b-107	MR Egger	103.966	28	1.14138e-10	73.0682
TSH	apolipoprotein A-I || id:ieu-b-107	Inverse variance weighted	108.636	29	3.88134e-11	73.3055
FT4	apolipoprotein B || id:ieu-b-108	MR Egger	45.0737	8	3.56346e-07	82.2513
FT4	apolipoprotein B || id:ieu-b-108	Inverse variance weighted	45.9152	9	6.24421e-07	80.3987
invnormFT3	apolipoprotein B || id:ieu-b-108	MR Egger	238.798	28	2.52367e-35	88.2746
invnormFT3	apolipoprotein B || id:ieu-b-108	Inverse variance weighted	240.074	29	4.23853e-35	87.9204
invnormTT3	apolipoprotein B || id:ieu-b-108	MR Egger	75.6121	9	1.1963e-12	88.0971
invnormTT3	apolipoprotein B || id:ieu-b-108	Inverse variance weighted	78.4075	10	1.02931e-12	87.2461
lnFT3_FT4	apolipoprotein B || id:ieu-b-108	MR Egger	113.453	32	4.83182e-11	71.7945
lnFT3_FT4	apolipoprotein B || id:ieu-b-108	Inverse variance weighted	113.493	33	9.14226e-11	70.9233
lnTT3_FT4	apolipoprotein B || id:ieu-b-108	MR Egger	82.8231	22	5.52856e-09	73.4374
lnTT3_FT4	apolipoprotein B || id:ieu-b-108	Inverse variance weighted	83.0688	23	1.00416e-08	72.3121
TSH	apolipoprotein B || id:ieu-b-108	MR Egger	43.6724	28	0.0299312	35.8862
TSH	apolipoprotein B || id:ieu-b-108	Inverse variance weighted	44.3216	29	0.0342036	34.5692
FT4	HDL cholesterol || id:ieu-b-109	MR Egger	13.5254	8	0.0950043	40.8522
FT4	HDL cholesterol || id:ieu-b-109	Inverse variance weighted	14.2254	9	0.114531	36.7327
invnormFT3	HDL cholesterol || id:ieu-b-109	MR Egger	175.557	28	2.6101e-23	84.0508
invnormFT3	HDL cholesterol || id:ieu-b-109	Inverse variance weighted	200.249	29	1.66862e-27	85.5181
invnormTT3	HDL cholesterol || id:ieu-b-109	MR Egger	42.4358	9	2.73535e-06	78.7915
invnormTT3	HDL cholesterol || id:ieu-b-109	Inverse variance weighted	45.9221	10	1.4816e-06	78.224
lnFT3_FT4	HDL cholesterol || id:ieu-b-109	MR Egger	74.9897	32	2.62999e-05	57.3274
lnFT3_FT4	HDL cholesterol || id:ieu-b-109	Inverse variance weighted	75.0117	33	4.11448e-05	56.0068
lnTT3_FT4	HDL cholesterol || id:ieu-b-109	MR Egger	339.367	22	1.17546e-58	93.5173
lnTT3_FT4	HDL cholesterol || id:ieu-b-109	Inverse variance weighted	342.319	23	1.17204e-58	93.2811
TSH	HDL cholesterol || id:ieu-b-109	MR Egger	117.018	28	7.51662e-13	76.0721
TSH	HDL cholesterol || id:ieu-b-109	Inverse variance weighted	123.487	29	1.25721e-13	76.5158
FT4	LDL cholesterol || id:ieu-b-110	MR Egger	27.8916	8	0.000495296	71.3176
FT4	LDL cholesterol || id:ieu-b-110	Inverse variance weighted	30.8569	9	0.000313241	70.8331
invnormFT3	LDL cholesterol || id:ieu-b-110	MR Egger	248.813	28	2.86551e-37	88.7465
invnormFT3	LDL cholesterol || id:ieu-b-110	Inverse variance weighted	251.018	29	3.23459e-37	88.447
invnormTT3	LDL cholesterol || id:ieu-b-110	MR Egger	96.9596	9	6.47359e-17	90.7178
invnormTT3	LDL cholesterol || id:ieu-b-110	Inverse variance weighted	98.461	10	1.10707e-16	89.8437
lnFT3_FT4	LDL cholesterol || id:ieu-b-110	MR Egger	86.6348	32	6.28364e-07	63.0634
lnFT3_FT4	LDL cholesterol || id:ieu-b-110	Inverse variance weighted	86.6353	33	1.0594e-06	61.9093
lnTT3_FT4	LDL cholesterol || id:ieu-b-110	MR Egger	77.1316	22	4.77361e-08	71.4773
lnTT3_FT4	LDL cholesterol || id:ieu-b-110	Inverse variance weighted	77.1369	23	9.1747e-08	70.1829
TSH	LDL cholesterol || id:ieu-b-110	MR Egger	59.0601	28	0.000536223	52.5906
TSH	LDL cholesterol || id:ieu-b-110	Inverse variance weighted	60.3682	29	0.000555708	51.9614
FT4	triglycerides || id:ieu-b-111	MR Egger	94.8506	8	4.79816e-17	91.5657
FT4	triglycerides || id:ieu-b-111	Inverse variance weighted	104.254	9	2.16349e-18	91.3672
invnormFT3	triglycerides || id:ieu-b-111	MR Egger	161.924	28	8.44858e-21	82.708
invnormFT3	triglycerides || id:ieu-b-111	Inverse variance weighted	163.431	29	1.09951e-20	82.2555
invnormTT3	triglycerides || id:ieu-b-111	MR Egger	25.9733	9	0.00206367	65.349
invnormTT3	triglycerides || id:ieu-b-111	Inverse variance weighted	25.9738	10	0.00377562	61.4996
lnFT3_FT4	triglycerides || id:ieu-b-111	MR Egger	59.5063	32	0.0022172	46.2242
lnFT3_FT4	triglycerides || id:ieu-b-111	Inverse variance weighted	59.6115	33	0.0030554	44.6415
lnTT3_FT4	triglycerides || id:ieu-b-111	MR Egger	99.5118	22	7.84939e-12	77.8921
lnTT3_FT4	triglycerides || id:ieu-b-111	Inverse variance weighted	104.497	23	2.333e-12	77.9899
TSH	triglycerides || id:ieu-b-111	MR Egger	182.122	28	1.56977e-24	84.6257
TSH	triglycerides || id:ieu-b-111	Inverse variance weighted	184.378	29	1.55025e-24	84.2714

## Sheet: ST6
Supplementary Table 6: Heterogeneity test of Mendelian Randomization (thyroid function on lipid profiles)
id.exposure	outcome	egger_intercept	se	pval
FT4	apolipoprotein A-I || id:ieu-b-107	0.00405777	0.00299941	0.213091
invnormFT3	apolipoprotein A-I || id:ieu-b-107	0.00660127	0.00290006	0.0306762
invnormTT3	apolipoprotein A-I || id:ieu-b-107	0.00474758	0.00419449	0.286948
lnFT3_FT4	apolipoprotein A-I || id:ieu-b-107	-1.42476e-05	0.00119923	0.990595
lnTT3_FT4	apolipoprotein A-I || id:ieu-b-107	-8.736e-05	0.00382532	0.981986
TSH	apolipoprotein A-I || id:ieu-b-107	0.00246916	0.00220169	0.271608
FT4	apolipoprotein B || id:ieu-b-108	-0.00163951	0.00424225	0.709224
invnormFT3	apolipoprotein B || id:ieu-b-108	0.00141075	0.00364698	0.70181
invnormTT3	apolipoprotein B || id:ieu-b-108	0.00355287	0.0061593	0.578194
lnFT3_FT4	apolipoprotein B || id:ieu-b-108	-0.000164856	0.00155793	0.916388
lnTT3_FT4	apolipoprotein B || id:ieu-b-108	0.000645867	0.00252831	0.800745
TSH	apolipoprotein B || id:ieu-b-108	0.000974688	0.00151072	0.524061
FT4	HDL cholesterol || id:ieu-b-109	0.00137174	0.00213195	0.537954
invnormFT3	HDL cholesterol || id:ieu-b-109	0.0056868	0.00286561	0.0570785
invnormTT3	HDL cholesterol || id:ieu-b-109	0.00363741	0.00423012	0.412172
lnFT3_FT4	HDL cholesterol || id:ieu-b-109	0.000112609	0.0011622	0.923416
lnTT3_FT4	HDL cholesterol || id:ieu-b-109	-0.00205126	0.00468941	0.666068
TSH	HDL cholesterol || id:ieu-b-109	0.0028223	0.00226847	0.22376
FT4	LDL cholesterol || id:ieu-b-110	-0.00308841	0.00334888	0.383382
invnormFT3	LDL cholesterol || id:ieu-b-110	0.00186112	0.00373611	0.622273
invnormTT3	LDL cholesterol || id:ieu-b-110	0.00261363	0.00700094	0.717548
lnFT3_FT4	LDL cholesterol || id:ieu-b-110	1.74049e-05	0.0013669	0.98992
lnTT3_FT4	LDL cholesterol || id:ieu-b-110	9.54892e-05	0.00244882	0.969247
TSH	LDL cholesterol || id:ieu-b-110	0.00138863	0.00176333	0.437603
FT4	triglycerides || id:ieu-b-111	0.00524419	0.00588856	0.399149
invnormFT3	triglycerides || id:ieu-b-111	-0.0014657	0.00287131	0.613727
invnormTT3	triglycerides || id:ieu-b-111	4.6172e-05	0.00345288	0.989623
lnFT3_FT4	triglycerides || id:ieu-b-111	-0.00025678	0.00107976	0.813544
lnTT3_FT4	triglycerides || id:ieu-b-111	0.00278252	0.00265036	0.305177
TSH	triglycerides || id:ieu-b-111	-0.00173828	0.00295137	0.5606

## Sheet: ST7
Supplementary Table 7: Results of Multivariate Mendel Randomization
Multivariate MR results including hypothyroidism and thyroxin supplementation
	id.exposure	exposure	nsnp	b	se	pval
	ebi-a-GCST90018862	Hypothyroidism || id:ebi-a-GCST90018862	60	0.105749	0.0466529	0.0234073
	ukb-b-17918	Treatment/medication code: levothyroxine sodium || id:ukb-b-17918	71	-2.18875	1.0703	0.0408557
Multivariate MR results incorporating thyroid function and lipids
	id.exposure	exposure	nsnp	b	se	pval
	FT4	FT4 || id:FT4	16	-0.0174843	0.025333	0.490081
	ieu-b-107	apolipoprotein A-I || id:ieu-b-107	201	-0.0481926	0.0233973	0.0394224
	ieu-b-108	apolipoprotein B || id:ieu-b-108	119	0.133042	0.0239056	2.61677e-08
	ieu-b-111	triglycerides || id:ieu-b-111	169	-0.0356803	0.0257419	0.165723
	TSH	TSH || id:TSH	35	0.00328284	0.0222924	0.882925
